# Supplementary material for: The protective roles of eugenol on type 1 diabetes mellitus through NRF2-mediated oxidative stress pathway
Source: eLife. 2025 Jan 10;13:RP96600. doi: 10.7554/eLife.96600 (PMC11723580; doi:10.7554/eLife.96600)
Supplement: Figure 3—source data 2. [file elife-96600-fig3-data2.zip]

Archive with 11 entries (10 files):
- Raw unedited gels for Figure 3A-B/
- Raw unedited gels for Figure 3A-B/HMOX1.tif
- Raw unedited gels for Figure 3A-B/KEAP1.tif
- Raw unedited gels for Figure 3A-B/Lamin B.tif
- Raw unedited gels for Figure 3A-B/N-NRF2.tif
- Raw unedited gels for Figure 3A-B/NQO1.tif
- Raw unedited gels for Figure 3A-B/T-NFR2.tif
- Raw unedited gels for Figure 3A-B/β-Actin-HMOX1.tif
- Raw unedited gels for Figure 3A-B/β-Actin-KEAP1.tif
- Raw unedited gels for Figure 3A-B/β-Actin-NQO1.tif
- Raw unedited gels for Figure 3A-B/β-Actin.tif
