# Supplementary material for: The protective roles of eugenol on type 1 diabetes mellitus through NRF2-mediated oxidative stress pathway
Source: eLife. 2025 Jan 10;13:RP96600. doi: 10.7554/eLife.96600 (PMC11723580; doi:10.7554/eLife.96600)
Supplement: Figure 8—source data 2. [file elife-96600-fig8-data2.zip]

Archive with 3 entries (2 files):
- Raw unedited gels for Figure 8A/
- Raw unedited gels for Figure 8A/β-Actin.tif
- Raw unedited gels for Figure 8A/γH2AX.tif
